# Supplementary material for: Age-dependent virulence of human pathogens
Source: PLoS Pathog. 2022 Sep 22;18(9):e1010866. doi: 10.1371/journal.ppat.1010866 (PMC9531802; doi:10.1371/journal.ppat.1010866)
Supplement: S1 Data — (XLSX) [file ppat.1010866.s015.xlsx]

## Sheet: notes
Variable name	Description
Disease	the list of infectious diseases
Pathogen	the infectious agent causing the disease (virus or bacterium)
Incubation	the time between infection and the appearence of symptoms (1 = < 1 week; 2 = 1 to 2 weeks; 3 = > 2 weeks)
Illness	the duration of symptoms/illness (1 = < 1 week; 2 = 1 to 3 weeks; 3 = > 3 weeks)
Systemic	whether the pathogen produces a local or a systemic infection (0 = local; 1 = systemic)
Bodyfluids	whether the pathogen is transmitted through contact with body fluids (0 = no; 1 = yes)
Ingestion	whether the pathogen is transmitted by ingestion (0 = no; 1 = yes)
Inhalation	whether the pathogen is transmitted by inhalation (0 = no; 1 = yes)
Vector	whether the pathogen is transmitted through vectors (0 = no; 1 = yes)
Association	whether the pathogen has emerged after 1900 (0 = no; 1 = yes)
Intertropical	whether the CFR data come from countries/cities lying in the intertropical zone (0 = no; 1 = yes)
Reservoir	whether the pathogen has known animal reservoirs sustaining infectious cycles in humans (0 = no; 1 = yes)
Hth	whether humans are dead ends for pathogen transmission (0 = yes; 1 = no)
Series	replicated datasets per disease as reported in Glynn and Moss 2020
Date	years when the CFR data have been collected as reported in Glynn and Moss 2020 (1 = 1800 to 1850; 2 = 1850 to 1900; 2.5 = 1866 to 1914; 3 = 1900 to 1950; 4 = 1950 to 2000; 4.5 = 1989 to 2011 and 1997 to 2006; 5 = after 2000)
Age	16 ordered five-year age classes from 1 to 80 year old
Deaths	number of deaths as reported in Glynn and Moss 2020
Cases	number of cases as reported in Glynn and Moss 2020
Meancfr	mean CFR across ages per disease computed from the data reported by Glynn and Moss 2020

## Sheet: data
Disease	Pathogen	Incubation	Illness	Systemic	Bodyfluids	Ingestion	Inhalation	Vector	Association	Intertropical	Reservoir	Hth	Series	Date	Age	Deaths	Cases	Meancfr
aids	virus	3	3	1	1	0	0	0	1	0	0	1	a	4	1	46	262	46.1
aids	virus	3	3	1	1	0	0	0	1	0	0	1	a	4	2.5	185	895	46.1
aids	virus	3	3	1	1	0	0	0	1	0	0	1	a	4	4.5	1303	3997	46.1
aids	virus	3	3	1	1	0	0	0	1	0	0	1	a	4	6.5	2185	5023	46.1
aids	virus	3	3	1	1	0	0	0	1	0	0	1	a	4	8.5	1090	1876	46.1
aids	virus	3	3	1	1	0	0	0	1	0	0	1	a	4	10.5	406	613	46.1
aids	virus	3	3	1	1	0	0	0	1	0	0	1	a	4	12.5	205	244	46.1
brucellosis	bacterium	3	3	1	0	1	1	0	0	0	1	1	a	3	1	4	125	4.85
brucellosis	bacterium	3	3	1	0	1	1	0	0	0	1	1	a	3	2	0	79	4.85
brucellosis	bacterium	3	3	1	0	1	1	0	0	0	1	1	a	3	3	1	62	4.85
brucellosis	bacterium	3	3	1	0	1	1	0	0	0	1	1	a	3	4	2	83	4.85
brucellosis	bacterium	3	3	1	0	1	1	0	0	0	1	1	a	3	5	3	103	4.85
brucellosis	bacterium	3	3	1	0	1	1	0	0	0	1	1	a	3	7.5	21	270	4.85
brucellosis	bacterium	3	3	1	0	1	1	0	0	0	1	1	a	3	11.5	19	132	4.85
brucellosis	bacterium	3	3	1	0	1	1	0	0	0	1	1	a	3	15	2	19	4.85
brucellosis	bacterium	3	3	1	0	1	1	0	0	0	1	1	b	3	2.5	4	190	4.85
brucellosis	bacterium	3	3	1	0	1	1	0	0	0	1	1	b	3	5	13	811	4.85
brucellosis	bacterium	3	3	1	0	1	1	0	0	0	1	1	b	3	6	7	233	4.85
brucellosis	bacterium	3	3	1	0	1	1	0	0	0	1	1	b	3	7	9	125	4.85
brucellosis	bacterium	3	3	1	0	1	1	0	0	0	1	1	b	3	8	5	120	4.85
brucellosis	bacterium	3	3	1	0	1	1	0	0	0	1	1	b	3	12.5	3	43	4.85
campylobacteriosis	bacterium	1	1	0	0	1	0	0	0	0	1	0	a	4.5	1	4	108380	0.008
campylobacteriosis	bacterium	1	1	0	0	1	0	0	0	0	1	0	a	4.5	2	1	36269	0.008
campylobacteriosis	bacterium	1	1	0	0	1	0	0	0	0	1	0	a	4.5	3	0	29869	0.008
campylobacteriosis	bacterium	1	1	0	0	1	0	0	0	0	1	0	a	4.5	4	1	50350	0.008
campylobacteriosis	bacterium	1	1	0	0	1	0	0	0	0	1	0	a	4.5	5	3	96860	0.008
campylobacteriosis	bacterium	1	1	0	0	1	0	0	0	0	1	0	a	4.5	6	6	104113	0.008
campylobacteriosis	bacterium	1	1	0	0	1	0	0	0	0	1	0	a	4.5	7	3	94726	0.008
campylobacteriosis	bacterium	1	1	0	0	1	0	0	0	0	1	0	a	4.5	8	3	86192	0.008
campylobacteriosis	bacterium	1	1	0	0	1	0	0	0	0	1	0	a	4.5	9	3	83632	0.008
campylobacteriosis	bacterium	1	1	0	0	1	0	0	0	0	1	0	a	4.5	10	1	81072	0.008
campylobacteriosis	bacterium	1	1	0	0	1	0	0	0	0	1	0	a	4.5	11	5	75952	0.008
campylobacteriosis	bacterium	1	1	0	0	1	0	0	0	0	1	0	a	4.5	12	5	67418	0.008
campylobacteriosis	bacterium	1	1	0	0	1	0	0	0	0	1	0	a	4.5	13	6	58030	0.008
campylobacteriosis	bacterium	1	1	0	0	1	0	0	0	0	1	0	a	4.5	14	6	46083	0.008
campylobacteriosis	bacterium	1	1	0	0	1	0	0	0	0	1	0	a	4.5	15	2	36696	0.008
campylobacteriosis	bacterium	1	1	0	0	1	0	0	0	0	1	0	a	4.5	16	32	53337	0.008
cholera	bacterium	1	1	0	0	1	0	0	0	0	0	1	a	3	1.5	1	3	39.24
cholera	bacterium	1	1	0	0	1	0	0	0	0	0	1	a	3	3.5	4	20	39.24
cholera	bacterium	1	1	0	0	1	0	0	0	0	0	1	a	3	5.5	22	74	39.24
cholera	bacterium	1	1	0	0	1	0	0	0	0	0	1	a	3	7.5	16	41	39.24
cholera	bacterium	1	1	0	0	1	0	0	0	0	0	1	a	3	9.5	5	16	39.24
cholera	bacterium	1	1	0	0	1	0	0	0	0	0	1	a	3	11.5	1	5	39.24
cholera	bacterium	1	1	0	0	1	0	0	0	0	0	1	b	1	1	3	3	39.24
cholera	bacterium	1	1	0	0	1	0	0	0	0	0	1	b	1	2	0	3	39.24
cholera	bacterium	1	1	0	0	1	0	0	0	0	0	1	b	1	3.5	8	18	39.24
cholera	bacterium	1	1	0	0	1	0	0	0	0	0	1	b	1	5.5	23	46	39.24
cholera	bacterium	1	1	0	0	1	0	0	0	0	0	1	b	1	7.5	24	47	39.24
cholera	bacterium	1	1	0	0	1	0	0	0	0	0	1	b	1	9.5	15	23	39.24
cholera	bacterium	1	1	0	0	1	0	0	0	0	0	1	b	1	11.5	11	19	39.24
cholera	bacterium	1	1	0	0	1	0	0	0	0	0	1	b	1	13.5	11	17	39.24
cholera	bacterium	1	1	0	0	1	0	0	0	0	0	1	b	1	15.5	8	9	39.24
cholera	bacterium	1	1	0	0	1	0	0	0	0	0	1	c	2	1	1799	2398	39.24
cholera	bacterium	1	1	0	0	1	0	0	0	0	0	1	c	2	2.5	776	1731	39.24
cholera	bacterium	1	1	0	0	1	0	0	0	0	0	1	c	2	4.5	744	1959	39.24
cholera	bacterium	1	1	0	0	1	0	0	0	0	0	1	c	2	8	3520	7127	39.24
cholera	bacterium	1	1	0	0	1	0	0	0	0	0	1	c	2	12.5	1369	2002	39.24
cholera	bacterium	1	1	0	0	1	0	0	0	0	0	1	c	2	15.5	376	486	39.24
cholera	bacterium	1	1	0	0	1	0	0	0	0	0	1	d	2	1	198	280	39.24
cholera	bacterium	1	1	0	0	1	0	0	0	0	0	1	d	2	2	56	129	39.24
cholera	bacterium	1	1	0	0	1	0	0	0	0	0	1	d	2	3	25	93	39.24
cholera	bacterium	1	1	0	0	1	0	0	0	0	0	1	d	2	4	79	307	39.24
cholera	bacterium	1	1	0	0	1	0	0	0	0	0	1	d	2	5	109	355	39.24
cholera	bacterium	1	1	0	0	1	0	0	0	0	0	1	d	2	6	117	293	39.24
cholera	bacterium	1	1	0	0	1	0	0	0	0	0	1	d	2	7	85	252	39.24
cholera	bacterium	1	1	0	0	1	0	0	0	0	0	1	d	2	8	104	215	39.24
cholera	bacterium	1	1	0	0	1	0	0	0	0	0	1	d	2	9	82	203	39.24
cholera	bacterium	1	1	0	0	1	0	0	0	0	0	1	d	2	10	106	191	39.24
cholera	bacterium	1	1	0	0	1	0	0	0	0	0	1	d	2	11	120	189	39.24
cholera	bacterium	1	1	0	0	1	0	0	0	0	0	1	d	2	12	99	146	39.24
cholera	bacterium	1	1	0	0	1	0	0	0	0	0	1	d	2	13	96	140	39.24
cholera	bacterium	1	1	0	0	1	0	0	0	0	0	1	d	2	14	77	111	39.24
cholera	bacterium	1	1	0	0	1	0	0	0	0	0	1	d	2	15.5	113	136	39.24
cholera	bacterium	1	1	0	0	1	0	0	0	1	0	1	e	5	1	15	226	39.24
cholera	bacterium	1	1	0	0	1	0	0	0	1	0	1	e	5	2	17	218	39.24
cholera	bacterium	1	1	0	0	1	0	0	0	1	0	1	e	5	3	9	198	39.24
cholera	bacterium	1	1	0	0	1	0	0	0	1	0	1	e	5	4	17	230	39.24
cholera	bacterium	1	1	0	0	1	0	0	0	1	0	1	e	5	5	9	117	39.24
cholera	bacterium	1	1	0	0	1	0	0	0	1	0	1	e	5	6	12	141	39.24
cholera	bacterium	1	1	0	0	1	0	0	0	1	0	1	e	5	7	11	111	39.24
cholera	bacterium	1	1	0	0	1	0	0	0	1	0	1	e	5	8	16	91	39.24
cholera	bacterium	1	1	0	0	1	0	0	0	1	0	1	e	5	9	11	95	39.24
cholera	bacterium	1	1	0	0	1	0	0	0	1	0	1	e	5	10	8	88	39.24
cholera	bacterium	1	1	0	0	1	0	0	0	1	0	1	e	5	11	10	104	39.24
cholera	bacterium	1	1	0	0	1	0	0	0	1	0	1	e	5	12	7	68	39.24
cholera	bacterium	1	1	0	0	1	0	0	0	1	0	1	e	5	14.5	82	347	39.24
cholera	bacterium	1	1	0	0	1	0	0	0	1	0	1	f	3	1.5	19	36	39.24
cholera	bacterium	1	1	0	0	1	0	0	0	1	0	1	f	3	3.5	80	156	39.24
cholera	bacterium	1	1	0	0	1	0	0	0	1	0	1	f	3	5.5	274	468	39.24
cholera	bacterium	1	1	0	0	1	0	0	0	1	0	1	f	3	7.5	174	273	39.24
cholera	bacterium	1	1	0	0	1	0	0	0	1	0	1	f	3	9.5	77	111	39.24
cholera	bacterium	1	1	0	0	1	0	0	0	1	0	1	f	3	13.5	28	38	39.24
cholera	bacterium	1	1	0	0	1	0	0	0	0	0	1	g	1	1.5	18	37	39.24
cholera	bacterium	1	1	0	0	1	0	0	0	0	0	1	g	1	3.5	22	80	39.24
cholera	bacterium	1	1	0	0	1	0	0	0	0	0	1	g	1	5.5	11	59	39.24
cholera	bacterium	1	1	0	0	1	0	0	0	0	0	1	g	1	7.5	23	73	39.24
cholera	bacterium	1	1	0	0	1	0	0	0	0	0	1	g	1	9.5	19	48	39.24
cholera	bacterium	1	1	0	0	1	0	0	0	0	0	1	g	1	11.5	15	43	39.24
cholera	bacterium	1	1	0	0	1	0	0	0	0	0	1	g	1	14.5	24	32	39.24
cholera	bacterium	1	1	0	0	1	0	0	0	0	0	1	h	2	1.5	20	37	39.24
cholera	bacterium	1	1	0	0	1	0	0	0	0	0	1	h	2	3.5	9	27	39.24
cholera	bacterium	1	1	0	0	1	0	0	0	0	0	1	h	2	5.5	19	47	39.24
cholera	bacterium	1	1	0	0	1	0	0	0	0	0	1	h	2	7.5	22	35	39.24
cholera	bacterium	1	1	0	0	1	0	0	0	0	0	1	h	2	9.5	19	26	39.24
cholera	bacterium	1	1	0	0	1	0	0	0	0	0	1	h	2	11.5	10	13	39.24
cholera	bacterium	1	1	0	0	1	0	0	0	0	0	1	h	2	14.5	7	12	39.24
cholera	bacterium	1	1	0	0	1	0	0	0	1	0	1	i	2	1	7	37	39.24
cholera	bacterium	1	1	0	0	1	0	0	0	1	0	1	i	2	2	8	46	39.24
cholera	bacterium	1	1	0	0	1	0	0	0	1	0	1	i	2	3	11	50	39.24
cholera	bacterium	1	1	0	0	1	0	0	0	1	0	1	i	2	4.5	13	128	39.24
cholera	bacterium	1	1	0	0	1	0	0	0	1	0	1	i	2	6.5	20	195	39.24
cholera	bacterium	1	1	0	0	1	0	0	0	1	0	1	i	2	8.5	9	90	39.24
cholera	bacterium	1	1	0	0	1	0	0	0	1	0	1	i	2	10.5	9	92	39.24
cholera	bacterium	1	1	0	0	1	0	0	0	1	0	1	i	2	12.5	7	35	39.24
cholera	bacterium	1	1	0	0	1	0	0	0	1	0	1	i	2	14.5	10	29	39.24
cholera	bacterium	1	1	0	0	1	0	0	0	1	0	1	i	2	16	8	22	39.24
cholera	bacterium	1	1	0	0	1	0	0	0	1	0	1	j	4	1.5	4	65	39.24
cholera	bacterium	1	1	0	0	1	0	0	0	1	0	1	j	4	3.5	7	108	39.24
cholera	bacterium	1	1	0	0	1	0	0	0	1	0	1	j	4	5.5	5	110	39.24
cholera	bacterium	1	1	0	0	1	0	0	0	1	0	1	j	4	7.5	7	63	39.24
cholera	bacterium	1	1	0	0	1	0	0	0	1	0	1	j	4	9.5	3	52	39.24
cholera	bacterium	1	1	0	0	1	0	0	0	1	0	1	j	4	13.5	2	17	39.24
cholera	bacterium	1	1	0	0	1	0	0	0	1	0	1	k	4	1	25	347	39.24
cholera	bacterium	1	1	0	0	1	0	0	0	1	0	1	k	4	2	21	335	39.24
cholera	bacterium	1	1	0	0	1	0	0	0	1	0	1	k	4	3.5	6	240	39.24
cholera	bacterium	1	1	0	0	1	0	0	0	1	0	1	k	4	5.5	7	509	39.24
cholera	bacterium	1	1	0	0	1	0	0	0	1	0	1	k	4	7.5	10	407	39.24
cholera	bacterium	1	1	0	0	1	0	0	0	1	0	1	k	4	9.5	11	367	39.24
cholera	bacterium	1	1	0	0	1	0	0	0	1	0	1	k	4	11.5	8	224	39.24
cholera	bacterium	1	1	0	0	1	0	0	0	1	0	1	k	4	14.5	18	226	39.24
cholera	bacterium	1	1	0	0	1	0	0	0	0	0	1	l	1	1.5	91	192	39.24
cholera	bacterium	1	1	0	0	1	0	0	0	0	0	1	l	1	3.5	113	315	39.24
cholera	bacterium	1	1	0	0	1	0	0	0	0	0	1	l	1	5.5	269	616	39.24
cholera	bacterium	1	1	0	0	1	0	0	0	0	0	1	l	1	7.5	234	532	39.24
cholera	bacterium	1	1	0	0	1	0	0	0	0	0	1	l	1	9.5	195	415	39.24
cholera	bacterium	1	1	0	0	1	0	0	0	0	0	1	l	1	11.5	77	138	39.24
cholera	bacterium	1	1	0	0	1	0	0	0	0	0	1	l	1	14.5	79	114	39.24
cholera	bacterium	1	1	0	0	1	0	0	0	0	0	1	m	2	1	8	11	39.24
cholera	bacterium	1	1	0	0	1	0	0	0	0	0	1	m	2	2.5	12	41	39.24
cholera	bacterium	1	1	0	0	1	0	0	0	0	0	1	m	2	5	36	81	39.24
cholera	bacterium	1	1	0	0	1	0	0	0	0	0	1	m	2	8	37	58	39.24
cholera	bacterium	1	1	0	0	1	0	0	0	0	0	1	m	2	11	22	32	39.24
cholera	bacterium	1	1	0	0	1	0	0	0	0	0	1	m	2	14.5	8	8	39.24
cholera	bacterium	1	1	0	0	1	0	0	0	0	0	1	n	2	1	22	29	39.24
cholera	bacterium	1	1	0	0	1	0	0	0	0	0	1	n	2	2	11	18	39.24
cholera	bacterium	1	1	0	0	1	0	0	0	0	0	1	n	2	3	8	16	39.24
cholera	bacterium	1	1	0	0	1	0	0	0	0	0	1	n	2	4.5	9	21	39.24
cholera	bacterium	1	1	0	0	1	0	0	0	0	0	1	n	2	6.5	15	30	39.24
cholera	bacterium	1	1	0	0	1	0	0	0	0	0	1	n	2	8.5	16	27	39.24
cholera	bacterium	1	1	0	0	1	0	0	0	0	0	1	n	2	10.5	17	24	39.24
cholera	bacterium	1	1	0	0	1	0	0	0	0	0	1	n	2	14	17	22	39.24
covid	virus	1	2	0	0	0	1	0	1	0	0	1	a	5	2.5	0	8394	5.63
covid	virus	1	2	0	0	0	1	0	1	0	0	1	a	5	5.5	0	8203	5.63
covid	virus	1	2	0	0	0	1	0	1	0	0	1	a	5	7.5	7	7257	5.63
covid	virus	1	2	0	0	0	1	0	1	0	0	1	a	5	9.5	37	6212	5.63
covid	virus	1	2	0	0	0	1	0	1	0	0	1	a	5	11.5	50	4971	5.63
covid	virus	1	2	0	0	0	1	0	1	0	0	1	a	5	13.5	82	3426	5.63
covid	virus	1	2	0	0	0	1	0	1	0	0	1	a	5	15.5	239	2238	5.63
covid	virus	1	2	0	0	0	1	0	1	0	0	1	a	5	16	332	2015	5.63
covid	virus	1	2	0	0	0	1	0	1	0	0	1	b	5	1.5	0	416	5.63
covid	virus	1	2	0	0	0	1	0	1	0	0	1	b	5	3.5	1	549	5.63
covid	virus	1	2	0	0	0	1	0	1	0	0	1	b	5	5.5	7	3619	5.63
covid	virus	1	2	0	0	0	1	0	1	0	0	1	b	5	7.5	18	7600	5.63
covid	virus	1	2	0	0	0	1	0	1	0	0	1	b	5	9.5	38	8571	5.63
covid	virus	1	2	0	0	0	1	0	1	0	0	1	b	5	11.5	130	10008	5.63
covid	virus	1	2	0	0	0	1	0	1	0	0	1	b	5	13.5	309	8583	5.63
covid	virus	1	2	0	0	0	1	0	1	0	0	1	b	5	15.5	312	3918	5.63
covid	virus	1	2	0	0	0	1	0	1	0	0	1	b	5	16	208	1408	5.63
covid	virus	1	2	0	0	0	1	0	1	0	0	1	c	5	7.5	4	1333	5.63
covid	virus	1	2	0	0	0	1	0	1	0	0	1	c	5	9.5	10	2500	5.63
covid	virus	1	2	0	0	0	1	0	1	0	0	1	c	5	11.5	43	4300	5.63
covid	virus	1	2	0	0	0	1	0	1	0	0	1	c	5	13.5	139	3971	5.63
covid	virus	1	2	0	0	0	1	0	1	0	0	1	c	5	15.5	578	4516	5.63
covid	virus	1	2	0	0	0	1	0	1	0	0	1	c	5	16	850	4208	5.63
covid	virus	1	2	0	0	0	1	0	1	0	0	1	d	5	1.5	0	26	5.63
covid	virus	1	2	0	0	0	1	0	1	0	0	1	d	5	3.5	0	8	5.63
covid	virus	1	2	0	0	0	1	0	1	0	0	1	d	5	5.5	4	97	5.63
covid	virus	1	2	0	0	0	1	0	1	0	0	1	d	5	7.5	8	211	5.63
covid	virus	1	2	0	0	0	1	0	1	0	0	1	d	5	9.5	22	352	5.63
covid	virus	1	2	0	0	0	1	0	1	0	0	1	d	5	11.5	53	515	5.63
covid	virus	1	2	0	0	0	1	0	1	0	0	1	d	5	13.5	84	533	5.63
covid	virus	1	2	0	0	0	1	0	1	0	0	1	d	5	15.5	145	451	5.63
covid	virus	1	2	0	0	0	1	0	1	0	0	1	d	5	16	237	441	5.63
covid	virus	1	2	0	0	0	1	0	1	1	0	1	e	5	3.5	0	25	5.63
covid	virus	1	2	0	0	0	1	0	1	1	0	1	e	5	5.5	0	283	5.63
covid	virus	1	2	0	0	0	1	0	1	1	0	1	e	5	7.5	1	442	5.63
covid	virus	1	2	0	0	0	1	0	1	1	0	1	e	5	9.5	6	435	5.63
covid	virus	1	2	0	0	0	1	0	1	1	0	1	e	5	11.5	15	627	5.63
covid	virus	1	2	0	0	0	1	0	1	1	0	1	e	5	13.5	27	588	5.63
covid	virus	1	2	0	0	0	1	0	1	1	0	1	e	5	15.5	30	381	5.63
covid	virus	1	2	0	0	0	1	0	1	1	0	1	e	5	16	17	115	5.63
covid	virus	1	2	0	0	0	1	0	1	0	0	1	f	5	1.5	0	112	5.63
covid	virus	1	2	0	0	0	1	0	1	0	0	1	f	5	3.5	0	513	5.63
covid	virus	1	2	0	0	0	1	0	1	0	0	1	f	5	5.5	0	2630	5.63
covid	virus	1	2	0	0	0	1	0	1	0	0	1	f	5	7.5	1	1002	5.63
covid	virus	1	2	0	0	0	1	0	1	0	0	1	f	5	9.5	1	1297	5.63
covid	virus	1	2	0	0	0	1	0	1	0	0	1	f	5	11.5	10	1812	5.63
covid	virus	1	2	0	0	0	1	0	1	0	0	1	f	5	13.5	21	1218	5.63
covid	virus	1	2	0	0	0	1	0	1	0	0	1	f	5	15.5	45	640	5.63
covid	virus	1	2	0	0	0	1	0	1	0	0	1	f	5	16	80	437	5.63
covid	virus	1	2	0	0	0	1	0	1	0	0	1	g	5	1.5	2	858	5.63
covid	virus	1	2	0	0	0	1	0	1	0	0	1	g	5	3.5	5	1591	5.63
covid	virus	1	2	0	0	0	1	0	1	0	0	1	g	5	5.5	23	13303	5.63
covid	virus	1	2	0	0	0	1	0	1	0	0	1	g	5	7.5	61	21423	5.63
covid	virus	1	2	0	0	0	1	0	1	0	0	1	g	5	9.5	198	34793	5.63
covid	virus	1	2	0	0	0	1	0	1	0	0	1	g	5	11.5	607	42514	5.63
covid	virus	1	2	0	0	0	1	0	1	0	0	1	g	5	13.5	1669	34178	5.63
covid	virus	1	2	0	0	0	1	0	1	0	0	1	g	5	15.5	4544	32323	5.63
covid	virus	1	2	0	0	0	1	0	1	0	0	1	g	5	16	11709	55409	5.63
dengue	virus	1	1	1	0	0	0	1	0	1	1	1	a	4	1	26	16429	0.026
dengue	virus	1	1	1	0	0	0	1	0	1	1	1	a	4	2	43	73683	0.026
dengue	virus	1	1	1	0	0	0	1	0	1	1	1	a	4	3	23	102695	0.026
dengue	virus	1	1	1	0	0	0	1	0	1	1	1	a	4	4	8	108868	0.026
dengue	virus	1	1	1	0	0	0	1	0	1	1	1	a	4	5	5	97626	0.026
dengue	virus	1	1	1	0	0	0	1	0	1	1	1	a	4	6	9	65633	0.026
dengue	virus	1	1	1	0	0	0	1	0	1	1	1	a	4	7	10	67165	0.026
dengue	virus	1	1	1	0	0	0	1	0	1	1	1	a	4	8	4	61234	0.026
dengue	virus	1	1	1	0	0	0	1	0	1	1	1	a	4	9	4	52929	0.026
dengue	virus	1	1	1	0	0	0	1	0	1	1	1	a	4	10	2	32412	0.026
dengue	virus	1	1	1	0	0	0	1	0	1	1	1	a	4	11	5	27430	0.026
dengue	virus	1	1	1	0	0	0	1	0	1	1	1	a	4	12	3	23945	0.026
dengue	virus	1	1	1	0	0	0	1	0	1	1	1	a	4	13	5	20159	0.026
dengue	virus	1	1	1	0	0	0	1	0	1	1	1	a	4	15	7	53963	0.026
diphtheria	bacterium	1	3	1	0	0	1	0	0	0	0	1	a	2	1	12663	45267	11.16
diphtheria	bacterium	1	3	1	0	0	1	0	0	0	0	1	a	2	2	4802	37182	11.16
diphtheria	bacterium	1	3	1	0	0	1	0	0	0	0	1	a	2	3	650	13618	11.16
diphtheria	bacterium	1	3	1	0	0	1	0	0	0	0	1	a	2	4	154	6578	11.16
diphtheria	bacterium	1	3	1	0	0	1	0	0	0	0	1	a	2	5	82	4995	11.16
diphtheria	bacterium	1	3	1	0	0	1	0	0	0	0	1	a	2	6.5	120	6386	11.16
diphtheria	bacterium	1	3	1	0	0	1	0	0	0	0	1	a	2	8.5	75	2326	11.16
diphtheria	bacterium	1	3	1	0	0	1	0	0	0	0	1	a	2	10.5	47	838	11.16
diphtheria	bacterium	1	3	1	0	0	1	0	0	0	0	1	a	2	14	58	371	11.16
diphtheria	bacterium	1	3	1	0	0	1	0	0	0	0	1	b	2	1	556	1171	11.16
diphtheria	bacterium	1	3	1	0	0	1	0	0	0	0	1	b	2	2	280	1075	11.16
diphtheria	bacterium	1	3	1	0	0	1	0	0	0	0	1	b	2	3	41	363	11.16
diphtheria	bacterium	1	3	1	0	0	1	0	0	0	0	1	b	2	4	7	160	11.16
diphtheria	bacterium	1	3	1	0	0	1	0	0	0	0	1	b	2	10.5	18	273	11.16
diphtheria	bacterium	1	3	1	0	0	1	0	0	0	0	1	c	3	1	1913	11105	11.16
diphtheria	bacterium	1	3	1	0	0	1	0	0	0	0	1	c	3	2	1147	17490	11.16
diphtheria	bacterium	1	3	1	0	0	1	0	0	0	0	1	c	3	3	307	8946	11.16
diphtheria	bacterium	1	3	1	0	0	1	0	0	0	0	1	c	3	4	89	3518	11.16
diphtheria	bacterium	1	3	1	0	0	1	0	0	0	0	1	c	3	10.5	256	9197	11.16
diphtheria	bacterium	1	3	1	0	0	1	0	0	0	0	1	d	3	1	8157	27821	11.16
diphtheria	bacterium	1	3	1	0	0	1	0	0	0	0	1	d	3	2	3117	29900	11.16
diphtheria	bacterium	1	3	1	0	0	1	0	0	0	0	1	d	3	3.5	828	15431	11.16
diphtheria	bacterium	1	3	1	0	0	1	0	0	0	0	1	d	3	5.5	180	4817	11.16
diphtheria	bacterium	1	3	1	0	0	1	0	0	0	0	1	d	3	7.5	88	2433	11.16
diphtheria	bacterium	1	3	1	0	0	1	0	0	0	0	1	d	3	9.5	45	815	11.16
diphtheria	bacterium	1	3	1	0	0	1	0	0	0	0	1	d	3	11.5	47	290	11.16
diphtheria	bacterium	1	3	1	0	0	1	0	0	0	0	1	d	3	14.5	33	119	11.16
diphtheria	bacterium	1	3	1	0	0	1	0	0	0	0	1	e	2	1	67	214	11.16
diphtheria	bacterium	1	3	1	0	0	1	0	0	0	0	1	e	2	2	40	290	11.16
diphtheria	bacterium	1	3	1	0	0	1	0	0	0	0	1	e	2	3	6	131	11.16
diphtheria	bacterium	1	3	1	0	0	1	0	0	0	0	1	e	2	4	0	42	11.16
diphtheria	bacterium	1	3	1	0	0	1	0	0	0	0	1	e	2	10.5	1	83	11.16
ebola	virus	2	2	1	1	0	0	0	1	1	1	1	a	5	1	468	599	62.81
ebola	virus	2	2	1	1	0	0	0	1	1	1	1	a	5	2	313	528	62.81
ebola	virus	2	2	1	1	0	0	0	1	1	1	1	a	5	3	263	524	62.81
ebola	virus	2	2	1	1	0	0	0	1	1	1	1	a	5	4	340	702	62.81
ebola	virus	2	2	1	1	0	0	0	1	1	1	1	a	5	5	469	840	62.81
ebola	virus	2	2	1	1	0	0	0	1	1	1	1	a	5	6	627	1065	62.81
ebola	virus	2	2	1	1	0	0	0	1	1	1	1	a	5	7	629	966	62.81
ebola	virus	2	2	1	1	0	0	0	1	1	1	1	a	5	8	649	983	62.81
ebola	virus	2	2	1	1	0	0	0	1	1	1	1	a	5	9	545	801	62.81
ebola	virus	2	2	1	1	0	0	0	1	1	1	1	a	5	10	440	612	62.81
ebola	virus	2	2	1	1	0	0	0	1	1	1	1	a	5	11	345	469	62.81
ebola	virus	2	2	1	1	0	0	0	1	1	1	1	a	5	12	226	306	62.81
ebola	virus	2	2	1	1	0	0	0	1	1	1	1	a	5	13	227	299	62.81
ebola	virus	2	2	1	1	0	0	0	1	1	1	1	a	5	14	137	171	62.81
ebola	virus	2	2	1	1	0	0	0	1	1	1	1	a	5	15	108	134	62.81
ebola	virus	2	2	1	1	0	0	0	1	1	1	1	a	5	16	170	196	62.81
ebola	virus	2	2	1	1	0	0	0	1	1	1	1	b	5	1	87	140	62.81
ebola	virus	2	2	1	1	0	0	0	1	1	1	1	b	5	2	63	131	62.81
ebola	virus	2	2	1	1	0	0	0	1	1	1	1	b	5	3	40	121	62.81
ebola	virus	2	2	1	1	0	0	0	1	1	1	1	b	5	4	36	107	62.81
ebola	virus	2	2	1	1	0	0	0	1	1	1	1	b	5	5.5	65	179	62.81
ebola	virus	2	2	1	1	0	0	0	1	1	1	1	b	5	7.5	66	114	62.81
ebola	virus	2	2	1	1	0	0	0	1	1	1	1	b	5	9.5	38	63	62.81
ebola	virus	2	2	1	1	0	0	0	1	1	1	1	b	5	13.5	65	78	62.81
hepatitis a	virus	3	3	0	0	1	0	0	0	0	0	1	a	4	1	10	2013	1.33
hepatitis a	virus	3	3	0	0	1	0	0	0	0	0	1	a	4	2.5	8	13289	1.33
hepatitis a	virus	3	3	0	0	1	0	0	0	0	0	1	a	4	4.5	5	11517	1.33
hepatitis a	virus	3	3	0	0	1	0	0	0	0	0	1	a	4	6.5	6	9181	1.33
hepatitis a	virus	3	3	0	0	1	0	0	0	0	0	1	a	4	8.5	8	4107	1.33
hepatitis a	virus	3	3	0	0	1	0	0	0	0	0	1	a	4	10.5	10	2336	1.33
hepatitis a	virus	3	3	0	0	1	0	0	0	0	0	1	a	4	12.5	24	1611	1.33
hepatitis a	virus	3	3	0	0	1	0	0	0	0	0	1	a	4	14.5	28	886	1.33
hepatitis a	virus	3	3	0	0	1	0	0	0	0	0	1	a	4	16	39	644	1.33
influenza	virus	1	1	0	0	0	1	0	0	0	1	1	a	3	1	43	1365	2.13
influenza	virus	1	1	0	0	0	1	0	0	0	1	1	a	3	2	8	1720	2.13
influenza	virus	1	1	0	0	0	1	0	0	0	1	1	a	3	3	10	1528	2.13
influenza	virus	1	1	0	0	0	1	0	0	0	1	1	a	3	4	16	1452	2.13
influenza	virus	1	1	0	0	0	1	0	0	0	1	1	a	3	5	28	1193	2.13
influenza	virus	1	1	0	0	0	1	0	0	0	1	1	a	3	6	38	1218	2.13
influenza	virus	1	1	0	0	0	1	0	0	0	1	1	a	3	7	28	1162	2.13
influenza	virus	1	1	0	0	0	1	0	0	0	1	1	a	3	8	23	930	2.13
influenza	virus	1	1	0	0	0	1	0	0	0	1	1	a	3	9	12	629	2.13
influenza	virus	1	1	0	0	0	1	0	0	0	1	1	a	3	10	4	507	2.13
influenza	virus	1	1	0	0	0	1	0	0	0	1	1	a	3	11	4	367	2.13
influenza	virus	1	1	0	0	0	1	0	0	0	1	1	a	3	12	4	222	2.13
influenza	virus	1	1	0	0	0	1	0	0	0	1	1	a	3	13	6	183	2.13
influenza	virus	1	1	0	0	0	1	0	0	0	1	1	a	3	14	6	127	2.13
influenza	virus	1	1	0	0	0	1	0	0	0	1	1	a	3	15	5	59	2.13
influenza	virus	1	1	0	0	0	1	0	0	0	1	1	a	3	16	2	44	2.13
influenza	virus	1	1	0	0	0	1	0	0	0	1	1	b	3	1	75	3447	2.13
influenza	virus	1	1	0	0	0	1	0	0	0	1	1	b	3	2	22	4448	2.13
influenza	virus	1	1	0	0	0	1	0	0	0	1	1	b	3	3	22	3957	2.13
influenza	virus	1	1	0	0	0	1	0	0	0	1	1	b	3	4	33	3307	2.13
influenza	virus	1	1	0	0	0	1	0	0	0	1	1	b	3	5	64	3133	2.13
influenza	virus	1	1	0	0	0	1	0	0	0	1	1	b	3	6	106	3497	2.13
influenza	virus	1	1	0	0	0	1	0	0	0	1	1	b	3	7	78	3176	2.13
influenza	virus	1	1	0	0	0	1	0	0	0	1	1	b	3	8	61	2689	2.13
influenza	virus	1	1	0	0	0	1	0	0	0	1	1	b	3	9	32	1767	2.13
influenza	virus	1	1	0	0	0	1	0	0	0	1	1	b	3	10	20	1314	2.13
influenza	virus	1	1	0	0	0	1	0	0	0	1	1	b	3	11	17	889	2.13
influenza	virus	1	1	0	0	0	1	0	0	0	1	1	b	3	12	6	496	2.13
influenza	virus	1	1	0	0	0	1	0	0	0	1	1	b	3	13	12	383	2.13
influenza	virus	1	1	0	0	0	1	0	0	0	1	1	b	3	14	11	228	2.13
influenza	virus	1	1	0	0	0	1	0	0	0	1	1	b	3	15	8	137	2.13
influenza	virus	1	1	0	0	0	1	0	0	0	1	1	b	3	16	3	99	2.13
influenza	virus	1	1	0	0	0	1	0	0	0	1	1	c	3	1	25	2203	2.13
influenza	virus	1	1	0	0	0	1	0	0	0	1	1	c	3	2	0	2543	2.13
influenza	virus	1	1	0	0	0	1	0	0	0	1	1	c	3	3	3	1846	2.13
influenza	virus	1	1	0	0	0	1	0	0	0	1	1	c	3	4	7	1526	2.13
influenza	virus	1	1	0	0	0	1	0	0	0	1	1	c	3	5	1	1596	2.13
influenza	virus	1	1	0	0	0	1	0	0	0	1	1	c	3	6	3	1750	2.13
influenza	virus	1	1	0	0	0	1	0	0	0	1	1	c	3	7	8	2019	2.13
influenza	virus	1	1	0	0	0	1	0	0	0	1	1	c	3	8	11	2091	2.13
influenza	virus	1	1	0	0	0	1	0	0	0	1	1	c	3	9	6	1735	2.13
influenza	virus	1	1	0	0	0	1	0	0	0	1	1	c	3	10	8	1281	2.13
influenza	virus	1	1	0	0	0	1	0	0	0	1	1	c	3	11	10	1143	2.13
influenza	virus	1	1	0	0	0	1	0	0	0	1	1	c	3	12	8	745	2.13
influenza	virus	1	1	0	0	0	1	0	0	0	1	1	c	3	13	13	673	2.13
influenza	virus	1	1	0	0	0	1	0	0	0	1	1	c	3	14	14	476	2.13
influenza	virus	1	1	0	0	0	1	0	0	0	1	1	c	3	15	7	358	2.13
influenza	virus	1	1	0	0	0	1	0	0	0	1	1	c	3	16	35	348	2.13
japanese encephalitis	virus	2	2	0	0	0	0	1	0	0	1	0	a	4	1	11	57	28.32
japanese encephalitis	virus	2	2	0	0	0	0	1	0	0	1	0	a	4	2	12	75	28.32
japanese encephalitis	virus	2	2	0	0	0	0	1	0	0	1	0	a	4	3	5	41	28.32
japanese encephalitis	virus	2	2	0	0	0	0	1	0	0	1	0	a	4	4	17	74	28.32
japanese encephalitis	virus	2	2	0	0	0	0	1	0	0	1	0	a	4	5.5	12	100	28.32
japanese encephalitis	virus	2	2	0	0	0	0	1	0	0	1	0	a	4	7.5	14	63	28.32
japanese encephalitis	virus	2	2	0	0	0	0	1	0	0	1	0	a	4	9.5	16	47	28.32
japanese encephalitis	virus	2	2	0	0	0	0	1	0	0	1	0	a	4	11.5	34	76	28.32
japanese encephalitis	virus	2	2	0	0	0	0	1	0	0	1	0	a	4	13.5	71	150	28.32
japanese encephalitis	virus	2	2	0	0	0	0	1	0	0	1	0	a	4	15.5	67	124	28.32
japanese encephalitis	virus	2	2	0	0	0	0	1	0	0	1	0	b	4	1	1791	5862	28.32
japanese encephalitis	virus	2	2	0	0	0	0	1	0	0	1	0	b	4	2	3732	11176	28.32
japanese encephalitis	virus	2	2	0	0	0	0	1	0	0	1	0	b	4	3	1075	3248	28.32
japanese encephalitis	virus	2	2	0	0	0	0	1	0	0	1	0	b	4	4	301	828	28.32
japanese encephalitis	virus	2	2	0	0	0	0	1	0	0	1	0	b	4	5	140	392	28.32
japanese encephalitis	virus	2	2	0	0	0	0	1	0	0	1	0	b	4	6	63	141	28.32
japanese encephalitis	virus	2	2	0	0	0	0	1	0	0	1	0	b	4	7.5	93	195	28.32
japanese encephalitis	virus	2	2	0	0	0	0	1	0	0	1	0	b	4	9.5	57	108	28.32
japanese encephalitis	virus	2	2	0	0	0	0	1	0	0	1	0	b	4	11.5	29	57	28.32
japanese encephalitis	virus	2	2	0	0	0	0	1	0	0	1	0	b	4	14.5	23	51	28.32
japanese encephalitis	virus	2	2	0	0	0	0	1	0	0	1	0	c	5	1	21	359	28.32
japanese encephalitis	virus	2	2	0	0	0	0	1	0	0	1	0	c	5	2	19	447	28.32
japanese encephalitis	virus	2	2	0	0	0	0	1	0	0	1	0	c	5	3	16	351	28.32
japanese encephalitis	virus	2	2	0	0	0	0	1	0	0	1	0	c	5	4	7	112	28.32
japanese encephalitis	virus	2	2	0	0	0	0	1	0	0	1	0	c	5	5	8	83	28.32
japanese encephalitis	virus	2	2	0	0	0	0	1	0	0	1	0	c	5	11	50	471	28.32
lassa fever	virus	3	2	1	1	1	1	0	1	1	1	1	a	5	1.5	5	45	41.07
lassa fever	virus	3	2	1	1	1	1	0	1	1	1	1	a	5	3.5	14	66	41.07
lassa fever	virus	3	2	1	1	1	1	0	1	1	1	1	a	5	5.5	18	90	41.07
lassa fever	virus	3	2	1	1	1	1	0	1	1	1	1	a	5	7.5	23	90	41.07
lassa fever	virus	3	2	1	1	1	1	0	1	1	1	1	a	5	9.5	20	62	41.07
lassa fever	virus	3	2	1	1	1	1	0	1	1	1	1	a	5	11.5	8	25	41.07
lassa fever	virus	3	2	1	1	1	1	0	1	1	1	1	a	5	14.5	13	34	41.07
lassa fever	virus	3	2	1	1	1	1	0	1	1	1	1	b	5	1.5	0	3	41.07
lassa fever	virus	3	2	1	1	1	1	0	1	1	1	1	b	5	3.5	2	35	41.07
lassa fever	virus	3	2	1	1	1	1	0	1	1	1	1	b	5	5.5	25	111	41.07
lassa fever	virus	3	2	1	1	1	1	0	1	1	1	1	b	5	7.5	12	52	41.07
lassa fever	virus	3	2	1	1	1	1	0	1	1	1	1	b	5	9.5	8	32	41.07
lassa fever	virus	3	2	1	1	1	1	0	1	1	1	1	b	5	11.5	11	29	41.07
lassa fever	virus	3	2	1	1	1	1	0	1	1	1	1	b	5	13.5	5	14	41.07
lassa fever	virus	3	2	1	1	1	1	0	1	1	1	1	b	5	15.5	5	8	41.07
lassa fever	virus	3	2	1	1	1	1	0	1	1	1	1	c	5	1	16	24	41.07
lassa fever	virus	3	2	1	1	1	1	0	1	1	1	1	c	5	2	17	22	41.07
lassa fever	virus	3	2	1	1	1	1	0	1	1	1	1	c	5	3	3	7	41.07
lassa fever	virus	3	2	1	1	1	1	0	1	1	1	1	c	5	4	15	18	41.07
lassa fever	virus	3	2	1	1	1	1	0	1	1	1	1	c	5	5	12	24	41.07
lassa fever	virus	3	2	1	1	1	1	0	1	1	1	1	c	5	6	17	24	41.07
lassa fever	virus	3	2	1	1	1	1	0	1	1	1	1	c	5	7	11	13	41.07
lassa fever	virus	3	2	1	1	1	1	0	1	1	1	1	c	5	8	7	9	41.07
lassa fever	virus	3	2	1	1	1	1	0	1	1	1	1	c	5	9	4	4	41.07
lassa fever	virus	3	2	1	1	1	1	0	1	1	1	1	c	5	10	0	2	41.07
lassa fever	virus	3	2	1	1	1	1	0	1	1	1	1	c	5	11	1	1	41.07
lassa fever	virus	3	2	1	1	1	1	0	1	1	1	1	c	5	12	3	4	41.07
lassa fever	virus	3	2	1	1	1	1	0	1	1	1	1	c	5	14.5	1	4	41.07
lassa fever	virus	3	2	1	1	1	1	0	1	1	1	1	d	4	3.5	12	60	41.07
lassa fever	virus	3	2	1	1	1	1	0	1	1	1	1	d	4	5.5	32	204	41.07
lassa fever	virus	3	2	1	1	1	1	0	1	1	1	1	d	4	7.5	17	105	41.07
lassa fever	virus	3	2	1	1	1	1	0	1	1	1	1	d	4	12.5	7	43	41.07
measles	virus	2	2	1	0	0	1	0	0	0	0	1	a	2	1	1255	23340	2.65
measles	virus	2	2	1	0	0	1	0	0	0	0	1	a	2	2	79	14728	2.65
measles	virus	2	2	1	0	0	1	0	0	0	0	1	a	2	3	3	1225	2.65
measles	virus	2	2	1	0	0	1	0	0	0	0	1	a	2	4.5	7	762	2.65
measles	virus	2	2	1	0	0	1	0	0	0	0	1	a	2	11	2	319	2.65
measles	virus	2	2	1	0	0	1	0	0	0	0	1	b	5	1	16	9749	2.65
measles	virus	2	2	1	0	0	1	0	0	0	0	1	b	5	2	2	3473	2.65
measles	virus	2	2	1	0	0	1	0	0	0	0	1	b	5	3	1	4706	2.65
measles	virus	2	2	1	0	0	1	0	0	0	0	1	b	5	4	1	3167	2.65
measles	virus	2	2	1	0	0	1	0	0	0	0	1	b	5	5	0	1246	2.65
measles	virus	2	2	1	0	0	1	0	0	0	0	1	b	5	11	4	2023	2.65
measles	virus	2	2	1	0	0	1	0	0	0	0	1	c	4	1	201	1117129	2.65
measles	virus	2	2	1	0	0	1	0	0	0	0	1	c	4	2	85	889587	2.65
measles	virus	2	2	1	0	0	1	0	0	0	0	1	c	4	3	33	103194	2.65
measles	virus	2	2	1	0	0	1	0	0	0	0	1	c	4	4	29	33263	2.65
measles	virus	2	2	1	0	0	1	0	0	0	0	1	c	4	11	17	18369	2.65
measles	virus	2	2	1	0	0	1	0	0	0	0	1	d	1	1	44	154	2.65
measles	virus	2	2	1	0	0	1	0	0	0	0	1	d	1	1.5	3	1117	2.65
measles	virus	2	2	1	0	0	1	0	0	0	0	1	d	1	3.5	2	1183	2.65
measles	virus	2	2	1	0	0	1	0	0	0	0	1	d	1	5.5	4	1140	2.65
measles	virus	2	2	1	0	0	1	0	0	0	0	1	d	1	7.5	10	653	2.65
measles	virus	2	2	1	0	0	1	0	0	0	0	1	d	1	9.5	19	613	2.65
measles	virus	2	2	1	0	0	1	0	0	0	0	1	d	1	11.5	27	565	2.65
measles	virus	2	2	1	0	0	1	0	0	0	0	1	d	1	13.5	27	372	2.65
measles	virus	2	2	1	0	0	1	0	0	0	0	1	d	1	15.5	19	211	2.65
measles	virus	2	2	1	0	0	1	0	0	0	0	1	d	1	16	15	92	2.65
measles	virus	2	2	1	0	0	1	0	0	0	0	1	e	3	1	95	2295	2.65
measles	virus	2	2	1	0	0	1	0	0	0	0	1	e	3	2	9	4309	2.65
measles	virus	2	2	1	0	0	1	0	0	0	0	1	e	3	3.5	9	2805	2.65
measles	virus	2	2	1	0	0	1	0	0	0	0	1	e	3	5.5	6	693	2.65
measles	virus	2	2	1	0	0	1	0	0	0	0	1	e	3	7.5	6	202	2.65
measles	virus	2	2	1	0	0	1	0	0	0	0	1	e	3	9.5	4	82	2.65
measles	virus	2	2	1	0	0	1	0	0	0	0	1	e	3	13.5	7	27	2.65
measles	virus	2	2	1	0	0	1	0	0	0	0	1	f	3	1	1465	74843	2.65
measles	virus	2	2	1	0	0	1	0	0	0	0	1	f	3	2	178	117762	2.65
measles	virus	2	2	1	0	0	1	0	0	0	0	1	f	3	3	54	39701	2.65
measles	virus	2	2	1	0	0	1	0	0	0	0	1	f	3	4	50	16632	2.65
measles	virus	2	2	1	0	0	1	0	0	0	0	1	f	3	10.5	192	19314	2.65
measles	virus	2	2	1	0	0	1	0	0	0	0	1	g	5	1	52	8590	2.65
measles	virus	2	2	1	0	0	1	0	0	0	0	1	g	5	2	1	2523	2.65
measles	virus	2	2	1	0	0	1	0	0	0	0	1	g	5	3	1	1203	2.65
measles	virus	2	2	1	0	0	1	0	0	0	0	1	g	5	4	2	797	2.65
measles	virus	2	2	1	0	0	1	0	0	0	0	1	g	5	5	1	438	2.65
measles	virus	2	2	1	0	0	1	0	0	0	0	1	g	5	6	3	477	2.65
measles	virus	2	2	1	0	0	1	0	0	0	0	1	g	5	7	0	381	2.65
measles	virus	2	2	1	0	0	1	0	0	0	0	1	g	5	8	1	376	2.65
measles	virus	2	2	1	0	0	1	0	0	0	0	1	g	5	12.5	0	326	2.65
meningococcal meningitis	bacterium	1	2	1	0	0	1	0	0	0	0	1	a	3	1	22	52	55.19
meningococcal meningitis	bacterium	1	2	1	0	0	1	0	0	0	0	1	a	3	2	12	30	55.19
meningococcal meningitis	bacterium	1	2	1	0	0	1	0	0	0	0	1	a	3	3	13	25	55.19
meningococcal meningitis	bacterium	1	2	1	0	0	1	0	0	0	0	1	a	3	4	10	27	55.19
meningococcal meningitis	bacterium	1	2	1	0	0	1	0	0	0	0	1	a	3	5	17	31	55.19
meningococcal meningitis	bacterium	1	2	1	0	0	1	0	0	0	0	1	a	3	6.5	29	36	55.19
meningococcal meningitis	bacterium	1	2	1	0	0	1	0	0	0	0	1	a	3	8.5	8	12	55.19
meningococcal meningitis	bacterium	1	2	1	0	0	1	0	0	0	0	1	a	3	13	12	16	55.19
meningococcal meningitis	bacterium	1	2	1	0	0	1	0	0	0	0	1	b	3	1	61	109	55.19
meningococcal meningitis	bacterium	1	2	1	0	0	1	0	0	0	0	1	b	3	2	83	180	55.19
meningococcal meningitis	bacterium	1	2	1	0	0	1	0	0	0	0	1	b	3	3.5	125	348	55.19
meningococcal meningitis	bacterium	1	2	1	0	0	1	0	0	0	0	1	b	3	5.5	123	217	55.19
meningococcal meningitis	bacterium	1	2	1	0	0	1	0	0	0	0	1	b	3	7.5	81	135	55.19
meningococcal meningitis	bacterium	1	2	1	0	0	1	0	0	0	0	1	b	3	9.5	58	79	55.19
meningococcal meningitis	bacterium	1	2	1	0	0	1	0	0	0	0	1	b	3	13.5	69	85	55.19
meningococcal meningitis	bacterium	1	2	1	0	0	1	0	0	0	0	1	c	3	1	51	94	55.19
meningococcal meningitis	bacterium	1	2	1	0	0	1	0	0	0	0	1	c	3	2	21	53	55.19
meningococcal meningitis	bacterium	1	2	1	0	0	1	0	0	0	0	1	c	3	3	9	23	55.19
meningococcal meningitis	bacterium	1	2	1	0	0	1	0	0	0	0	1	c	3	4	11	23	55.19
meningococcal meningitis	bacterium	1	2	1	0	0	1	0	0	0	0	1	c	3	5.5	5	11	55.19
meningococcal meningitis	bacterium	1	2	1	0	0	1	0	0	0	0	1	c	3	11.5	12	16	55.19
mers	virus	1	2	0	0	0	1	0	1	1	1	1	a	5	1.5	4	15	33.85
mers	virus	1	2	0	0	0	1	0	1	1	1	1	a	5	3.5	6	39	33.85
mers	virus	1	2	0	0	0	1	0	1	1	1	1	a	5	5.5	23	127	33.85
mers	virus	1	2	0	0	0	1	0	1	1	1	1	a	5	7.5	25	180	33.85
mers	virus	1	2	0	0	0	1	0	1	1	1	1	a	5	9.5	45	177	33.85
mers	virus	1	2	0	0	0	1	0	1	1	1	1	a	5	11.5	92	217	33.85
mers	virus	1	2	0	0	0	1	0	1	1	1	1	a	5	13.5	82	145	33.85
mers	virus	1	2	0	0	0	1	0	1	1	1	1	a	5	15.5	131	181	33.85
pertussis	bacterium	2	3	0	0	0	1	0	0	0	0	1	a	2	1	702	11053	1.55
pertussis	bacterium	2	3	0	0	0	1	0	0	0	0	1	a	2	2	19	3803	1.55
pertussis	bacterium	2	3	0	0	0	1	0	0	0	0	1	a	2	3	1	148	1.55
pertussis	bacterium	2	3	0	0	0	1	0	0	0	0	1	a	2	4.5	0	42	1.55
pertussis	bacterium	2	3	0	0	0	1	0	0	0	0	1	a	2	11	0	47	1.55
pertussis	bacterium	2	3	0	0	0	1	0	0	0	0	1	b	3	1	2306	40988	1.55
pertussis	bacterium	2	3	0	0	0	1	0	0	0	0	1	b	3	2	99	35936	1.55
pertussis	bacterium	2	3	0	0	0	1	0	0	0	0	1	b	3	3	15	7433	1.55
pertussis	bacterium	2	3	0	0	0	1	0	0	0	0	1	b	3	4	7	1202	1.55
pertussis	bacterium	2	3	0	0	0	1	0	0	0	0	1	b	3	10.5	24	1801	1.55
plague	bacterium	1	2	1	0	0	1	1	0	1	1	1	a	3	1	10	16	64.19
plague	bacterium	1	2	1	0	0	1	1	0	1	1	1	a	3	2	21	38	64.19
plague	bacterium	1	2	1	0	0	1	1	0	1	1	1	a	3	3	24	58	64.19
plague	bacterium	1	2	1	0	0	1	1	0	1	1	1	a	3	4	20	49	64.19
plague	bacterium	1	2	1	0	0	1	1	0	1	1	1	a	3	5	21	59	64.19
plague	bacterium	1	2	1	0	0	1	1	0	1	1	1	a	3	6	24	54	64.19
plague	bacterium	1	2	1	0	0	1	1	0	1	1	1	a	3	7	15	38	64.19
plague	bacterium	1	2	1	0	0	1	1	0	1	1	1	a	3	8	17	42	64.19
plague	bacterium	1	2	1	0	0	1	1	0	1	1	1	a	3	9	10	33	64.19
plague	bacterium	1	2	1	0	0	1	1	0	1	1	1	a	3	10	13	30	64.19
plague	bacterium	1	2	1	0	0	1	1	0	1	1	1	a	3	11	9	12	64.19
plague	bacterium	1	2	1	0	0	1	1	0	1	1	1	a	3	12	5	12	64.19
plague	bacterium	1	2	1	0	0	1	1	0	1	1	1	a	3	13	3	8	64.19
plague	bacterium	1	2	1	0	0	1	1	0	1	1	1	a	3	14	2	3	64.19
plague	bacterium	1	2	1	0	0	1	1	0	1	1	1	a	3	15.5	1	1	64.19
plague	bacterium	1	2	1	0	0	1	1	0	1	1	1	b	3	1	2	8	64.19
plague	bacterium	1	2	1	0	0	1	1	0	1	1	1	b	3	2	5	34	64.19
plague	bacterium	1	2	1	0	0	1	1	0	1	1	1	b	3	3	10	46	64.19
plague	bacterium	1	2	1	0	0	1	1	0	1	1	1	b	3	4	6	26	64.19
plague	bacterium	1	2	1	0	0	1	1	0	1	1	1	b	3	5	2	11	64.19
plague	bacterium	1	2	1	0	0	1	1	0	1	1	1	b	3	6	2	10	64.19
plague	bacterium	1	2	1	0	0	1	1	0	1	1	1	b	3	7.5	3	11	64.19
plague	bacterium	1	2	1	0	0	1	1	0	1	1	1	b	3	9.5	5	13	64.19
plague	bacterium	1	2	1	0	0	1	1	0	1	1	1	b	3	13.5	12	20	64.19
plague	bacterium	1	2	1	0	0	1	1	0	1	1	1	c	3	1	1	1	64.19
plague	bacterium	1	2	1	0	0	1	1	0	1	1	1	c	3	2	2	3	64.19
plague	bacterium	1	2	1	0	0	1	1	0	1	1	1	c	3	3	6	8	64.19
plague	bacterium	1	2	1	0	0	1	1	0	1	1	1	c	3	4	24	26	64.19
plague	bacterium	1	2	1	0	0	1	1	0	1	1	1	c	3	5	29	33	64.19
plague	bacterium	1	2	1	0	0	1	1	0	1	1	1	c	3	6	22	23	64.19
plague	bacterium	1	2	1	0	0	1	1	0	1	1	1	c	3	7	14	17	64.19
plague	bacterium	1	2	1	0	0	1	1	0	1	1	1	c	3	8	12	13	64.19
plague	bacterium	1	2	1	0	0	1	1	0	1	1	1	c	3	12.5	13	18	64.19
plague	bacterium	1	2	1	0	0	1	1	0	1	1	1	d	2	1	7	13	64.19
plague	bacterium	1	2	1	0	0	1	1	0	1	1	1	d	2	2	15	29	64.19
plague	bacterium	1	2	1	0	0	1	1	0	1	1	1	d	2	3	20	31	64.19
plague	bacterium	1	2	1	0	0	1	1	0	1	1	1	d	2	4	23	39	64.19
plague	bacterium	1	2	1	0	0	1	1	0	1	1	1	d	2	5	40	54	64.19
plague	bacterium	1	2	1	0	0	1	1	0	1	1	1	d	2	6	22	35	64.19
plague	bacterium	1	2	1	0	0	1	1	0	1	1	1	d	2	7	14	26	64.19
plague	bacterium	1	2	1	0	0	1	1	0	1	1	1	d	2	8	18	24	64.19
plague	bacterium	1	2	1	0	0	1	1	0	1	1	1	d	2	12.5	37	53	64.19
plague	bacterium	1	2	1	0	0	1	1	0	1	1	1	e	3	1.5	40	60	64.19
plague	bacterium	1	2	1	0	0	1	1	0	1	1	1	e	3	3.5	95	127	64.19
plague	bacterium	1	2	1	0	0	1	1	0	1	1	1	e	3	5.5	135	159	64.19
plague	bacterium	1	2	1	0	0	1	1	0	1	1	1	e	3	7.5	84	99	64.19
plague	bacterium	1	2	1	0	0	1	1	0	1	1	1	e	3	12.5	28	35	64.19
plague	bacterium	1	2	1	0	0	1	1	0	0	1	1	f	2	1	136	199	64.19
plague	bacterium	1	2	1	0	0	1	1	0	0	1	1	f	2	2	185	310	64.19
plague	bacterium	1	2	1	0	0	1	1	0	0	1	1	f	2	3.5	367	634	64.19
plague	bacterium	1	2	1	0	0	1	1	0	0	1	1	f	2	5.5	345	599	64.19
plague	bacterium	1	2	1	0	0	1	1	0	0	1	1	f	2	7.5	272	420	64.19
plague	bacterium	1	2	1	0	0	1	1	0	0	1	1	f	2	9.5	187	268	64.19
plague	bacterium	1	2	1	0	0	1	1	0	0	1	1	f	2	11.5	141	190	64.19
plague	bacterium	1	2	1	0	0	1	1	0	0	1	1	f	2	14.5	64	86	64.19
plague	bacterium	1	2	1	0	0	1	1	0	1	1	1	g	2	1.5	50	96	64.19
plague	bacterium	1	2	1	0	0	1	1	0	1	1	1	g	2	3.5	122	210	64.19
plague	bacterium	1	2	1	0	0	1	1	0	1	1	1	g	2	5.5	110	186	64.19
plague	bacterium	1	2	1	0	0	1	1	0	1	1	1	g	2	7.5	92	148	64.19
plague	bacterium	1	2	1	0	0	1	1	0	1	1	1	g	2	9.5	69	92	64.19
plague	bacterium	1	2	1	0	0	1	1	0	1	1	1	g	2	11.5	44	61	64.19
plague	bacterium	1	2	1	0	0	1	1	0	1	1	1	g	2	14.5	16	22	64.19
plague	bacterium	1	2	1	0	0	1	1	0	0	1	1	h	3	1.5	37	54	64.19
plague	bacterium	1	2	1	0	0	1	1	0	0	1	1	h	3	3.5	20	23	64.19
plague	bacterium	1	2	1	0	0	1	1	0	0	1	1	h	3	6.5	46	55	64.19
plague	bacterium	1	2	1	0	0	1	1	0	0	1	1	h	3	10.5	22	22	64.19
plague	bacterium	1	2	1	0	0	1	1	0	0	1	1	h	3	14.5	14	20	64.19
plague	bacterium	1	2	1	0	0	1	1	0	0	1	1	i	3	1	3	3	64.19
plague	bacterium	1	2	1	0	0	1	1	0	0	1	1	i	3	2	8	10	64.19
plague	bacterium	1	2	1	0	0	1	1	0	0	1	1	i	3	3	3	7	64.19
plague	bacterium	1	2	1	0	0	1	1	0	0	1	1	i	3	4	16	21	64.19
plague	bacterium	1	2	1	0	0	1	1	0	0	1	1	i	3	5	27	35	64.19
plague	bacterium	1	2	1	0	0	1	1	0	0	1	1	i	3	6	30	40	64.19
plague	bacterium	1	2	1	0	0	1	1	0	0	1	1	i	3	7.5	24	32	64.19
plague	bacterium	1	2	1	0	0	1	1	0	0	1	1	i	3	9.5	7	7	64.19
plague	bacterium	1	2	1	0	0	1	1	0	1	1	1	j	2	1.5	80	116	64.19
plague	bacterium	1	2	1	0	0	1	1	0	1	1	1	j	2	3.5	200	288	64.19
plague	bacterium	1	2	1	0	0	1	1	0	1	1	1	j	2	5.5	154	240	64.19
plague	bacterium	1	2	1	0	0	1	1	0	1	1	1	j	2	7.5	146	194	64.19
plague	bacterium	1	2	1	0	0	1	1	0	1	1	1	j	2	9.5	98	128	64.19
plague	bacterium	1	2	1	0	0	1	1	0	1	1	1	j	2	11.5	79	93	64.19
plague	bacterium	1	2	1	0	0	1	1	0	1	1	1	j	2	14.5	63	72	64.19
poliomyelitis	virus	2	1	1	0	1	0	0	0	0	0	1	a	3	1	21	141	15.14
poliomyelitis	virus	2	1	1	0	1	0	0	0	0	0	1	a	3	2	7	95	15.14
poliomyelitis	virus	2	1	1	0	1	0	0	0	0	0	1	a	3	3	5	54	15.14
poliomyelitis	virus	2	1	1	0	1	0	0	0	0	0	1	a	3	4	3	21	15.14
poliomyelitis	virus	2	1	1	0	1	0	0	0	0	0	1	a	3	10.5	1	12	15.14
poliomyelitis	virus	2	1	1	0	1	0	0	0	0	0	1	b	3	1	6	158	15.14
poliomyelitis	virus	2	1	1	0	1	0	0	0	0	0	1	b	3	2	3	252	15.14
poliomyelitis	virus	2	1	1	0	1	0	0	0	0	0	1	b	3	3	1	259	15.14
poliomyelitis	virus	2	1	1	0	1	0	0	0	0	0	1	b	3	4	4	167	15.14
poliomyelitis	virus	2	1	1	0	1	0	0	0	0	0	1	b	3	5.5	3	107	15.14
poliomyelitis	virus	2	1	1	0	1	0	0	0	0	0	1	b	3	11.5	1	23	15.14
poliomyelitis	virus	2	1	1	0	1	0	0	0	0	0	1	c	3	1	1713	7231	15.14
poliomyelitis	virus	2	1	1	0	1	0	0	0	0	0	1	c	3	2	379	1483	15.14
poliomyelitis	virus	2	1	1	0	1	0	0	0	0	0	1	c	3	3	63	225	15.14
poliomyelitis	virus	2	1	1	0	1	0	0	0	0	0	1	c	3	4	24	78	15.14
poliomyelitis	virus	2	1	1	0	1	0	0	0	0	0	1	c	3	5	13	31	15.14
poliomyelitis	virus	2	1	1	0	1	0	0	0	0	0	1	c	3	6	13	42	15.14
poliomyelitis	virus	2	1	1	0	1	0	0	0	0	0	1	c	3	11.5	13	41	15.14
poliomyelitis	virus	2	1	1	0	1	0	0	0	0	0	1	d	3	1	253	1786	15.14
poliomyelitis	virus	2	1	1	0	1	0	0	0	0	0	1	d	3	2	136	1021	15.14
poliomyelitis	virus	2	1	1	0	1	0	0	0	0	0	1	d	3	3	118	619	15.14
poliomyelitis	virus	2	1	1	0	1	0	0	0	0	0	1	d	3	4	53	372	15.14
poliomyelitis	virus	2	1	1	0	1	0	0	0	0	0	1	d	3	10.5	127	413	15.14
poliomyelitis	virus	2	1	1	0	1	0	0	0	0	0	1	e	3	1	34	582	15.14
poliomyelitis	virus	2	1	1	0	1	0	0	0	0	0	1	e	3	2	27	289	15.14
poliomyelitis	virus	2	1	1	0	1	0	0	0	0	0	1	e	3	3	8	187	15.14
poliomyelitis	virus	2	1	1	0	1	0	0	0	0	0	1	e	3	4	13	98	15.14
poliomyelitis	virus	2	1	1	0	1	0	0	0	0	0	1	e	3	5.5	19	123	15.14
poliomyelitis	virus	2	1	1	0	1	0	0	0	0	0	1	e	3	11.5	17	97	15.14
salmonellosis	bacterium	1	1	0	0	1	0	0	0	0	1	1	a	4.5	1	14	17209	1.65
salmonellosis	bacterium	1	1	0	0	1	0	0	0	0	1	1	a	4.5	2	8	9834	1.65
salmonellosis	bacterium	1	1	0	0	1	0	0	0	0	1	1	a	4.5	3	2	2458	1.65
salmonellosis	bacterium	1	1	0	0	1	0	0	0	0	1	1	a	4.5	4	7	2151	1.65
salmonellosis	bacterium	1	1	0	0	1	0	0	0	0	1	1	a	4.5	5	13	2458	1.65
salmonellosis	bacterium	1	1	0	0	1	0	0	0	0	1	1	a	4.5	6	17	2985	1.65
salmonellosis	bacterium	1	1	0	0	1	0	0	0	0	1	1	a	4.5	7	25	2195	1.65
salmonellosis	bacterium	1	1	0	0	1	0	0	0	0	1	1	a	4.5	8	40	2341	1.65
salmonellosis	bacterium	1	1	0	0	1	0	0	0	0	1	1	a	4.5	9	41	2145	1.65
salmonellosis	bacterium	1	1	0	0	1	0	0	0	0	1	1	a	4.5	10	27	1897	1.65
salmonellosis	bacterium	1	1	0	0	1	0	0	0	0	1	1	a	4.5	11	32	1967	1.65
salmonellosis	bacterium	1	1	0	0	1	0	0	0	0	1	1	a	4.5	12	48	2248	1.65
salmonellosis	bacterium	1	1	0	0	1	0	0	0	0	1	1	a	4.5	13	55	2235	1.65
salmonellosis	bacterium	1	1	0	0	1	0	0	0	0	1	1	a	4.5	14	84	2888	1.65
salmonellosis	bacterium	1	1	0	0	1	0	0	0	0	1	1	a	4.5	15	111	3173	1.65
salmonellosis	bacterium	1	1	0	0	1	0	0	0	0	1	1	a	4.5	16	413	6915	1.65
sars	virus	1	3	0	0	0	1	0	1	0	0	1	a	5	3.5	1	440	19.15
sars	virus	1	3	0	0	0	1	0	1	0	0	1	a	5	7.5	2	193	19.15
sars	virus	1	3	0	0	0	1	0	1	0	0	1	a	5	9.5	4	151	19.15
sars	virus	1	3	0	0	0	1	0	1	0	0	1	a	5	11.5	9	76	19.15
sars	virus	1	3	0	0	0	1	0	1	0	0	1	a	5	14.5	14	57	19.15
sars	virus	1	3	0	0	0	1	0	1	1	0	1	b	5	3.5	3	515	19.15
sars	virus	1	3	0	0	0	1	0	1	1	0	1	b	5	7.5	27	379	19.15
sars	virus	1	3	0	0	0	1	0	1	1	0	1	b	5	9.5	37	320	19.15
sars	virus	1	3	0	0	0	1	0	1	1	0	1	b	5	11.5	30	170	19.15
sars	virus	1	3	0	0	0	1	0	1	1	0	1	b	5	14.5	205	371	19.15
sars	virus	1	3	0	0	0	1	0	1	1	0	1	c	5	2	0	82	19.15
sars	virus	1	3	0	0	0	1	0	1	1	0	1	c	5	4.5	1	180	19.15
sars	virus	1	3	0	0	0	1	0	1	1	0	1	c	5	6.5	7	432	19.15
sars	virus	1	3	0	0	0	1	0	1	1	0	1	c	5	8.5	34	338	19.15
sars	virus	1	3	0	0	0	1	0	1	1	0	1	c	5	10.5	34	264	19.15
sars	virus	1	3	0	0	0	1	0	1	1	0	1	c	5	12.5	33	130	19.15
sars	virus	1	3	0	0	0	1	0	1	1	0	1	c	5	14.5	76	144	19.15
sars	virus	1	3	0	0	0	1	0	1	1	0	1	c	5	16	126	181	19.15
sars	virus	1	3	0	0	0	1	0	1	1	0	1	d	5	3.5	23	170	19.15
sars	virus	1	3	0	0	0	1	0	1	1	0	1	d	5	7.5	11	101	19.15
sars	virus	1	3	0	0	0	1	0	1	1	0	1	d	5	9.5	24	121	19.15
sars	virus	1	3	0	0	0	1	0	1	1	0	1	d	5	11.5	33	78	19.15
sars	virus	1	3	0	0	0	1	0	1	1	0	1	d	5	14.5	88	181	19.15
scarlet fever	bacterium	1	1	0	0	1	1	0	0	0	0	1	a	3	1	540	6852	5.95
scarlet fever	bacterium	1	1	0	0	1	1	0	0	0	0	1	a	3	2	165	8933	5.95
scarlet fever	bacterium	1	1	0	0	1	1	0	0	0	0	1	a	3	3	31	3603	5.95
scarlet fever	bacterium	1	1	0	0	1	1	0	0	0	0	1	a	3	4	7	984	5.95
scarlet fever	bacterium	1	1	0	0	1	1	0	0	0	0	1	a	3	5	16	473	5.95
scarlet fever	bacterium	1	1	0	0	1	1	0	0	0	0	1	a	3	11	10	445	5.95
scarlet fever	bacterium	1	1	0	0	1	1	0	0	0	0	1	b	3	1	3309	20024	5.95
scarlet fever	bacterium	1	1	0	0	1	1	0	0	0	0	1	b	3	2	1484	29949	5.95
scarlet fever	bacterium	1	1	0	0	1	1	0	0	0	0	1	b	3	3.5	468	16905	5.95
scarlet fever	bacterium	1	1	0	0	1	1	0	0	0	0	1	b	3	5.5	156	2872	5.95
scarlet fever	bacterium	1	1	0	0	1	1	0	0	0	0	1	b	3	7.5	44	796	5.95
scarlet fever	bacterium	1	1	0	0	1	1	0	0	0	0	1	b	3	9.5	10	201	5.95
scarlet fever	bacterium	1	1	0	0	1	1	0	0	0	0	1	b	3	13.5	14	69	5.95
smallpox	virus	2	3	1	0	0	1	0	0	0	0	1	a	2	1	63	120	36.97
smallpox	virus	2	3	1	0	0	1	0	0	0	0	1	a	2	2	5	74	36.97
smallpox	virus	2	3	1	0	0	1	0	0	0	0	1	a	2	3	3	40	36.97
smallpox	virus	2	3	1	0	0	1	0	0	0	0	1	a	2	4.5	12	57	36.97
smallpox	virus	2	3	1	0	0	1	0	0	0	0	1	a	2	7.5	19	41	36.97
smallpox	virus	2	3	1	0	0	1	0	0	0	0	1	a	2	13	5	11	36.97
smallpox	virus	2	3	1	0	0	1	0	0	0	0	1	b	3	1	4	33	36.97
smallpox	virus	2	3	1	0	0	1	0	0	0	0	1	b	3	2	4	58	36.97
smallpox	virus	2	3	1	0	0	1	0	0	0	0	1	b	3	3	2	43	36.97
smallpox	virus	2	3	1	0	0	1	0	0	0	0	1	b	3	4	2	40	36.97
smallpox	virus	2	3	1	0	0	1	0	0	0	0	1	b	3	5.5	1	14	36.97
smallpox	virus	2	3	1	0	0	1	0	0	0	0	1	b	3	7.5	1	6	36.97
smallpox	virus	2	3	1	0	0	1	0	0	0	0	1	b	3	9.5	2	4	36.97
smallpox	virus	2	3	1	0	0	1	0	0	0	0	1	c	1	1	181	356	36.97
smallpox	virus	2	3	1	0	0	1	0	0	0	0	1	c	1	2	91	334	36.97
smallpox	virus	2	3	1	0	0	1	0	0	0	0	1	c	1	3	62	270	36.97
smallpox	virus	2	3	1	0	0	1	0	0	0	0	1	c	1	4	154	571	36.97
smallpox	virus	2	3	1	0	0	1	0	0	0	0	1	c	1	5	274	669	36.97
smallpox	virus	2	3	1	0	0	1	0	0	0	0	1	c	1	6	124	270	36.97
smallpox	virus	2	3	1	0	0	1	0	0	0	0	1	c	1	7.5	89	154	36.97
smallpox	virus	2	3	1	0	0	1	0	0	0	0	1	c	1	9.5	13	18	36.97
smallpox	virus	2	3	1	0	0	1	0	0	0	0	1	c	1	13.5	8	12	36.97
smallpox	virus	2	3	1	0	0	1	0	0	0	0	1	d	2	1	13	25	36.97
smallpox	virus	2	3	1	0	0	1	0	0	0	0	1	d	2	2	16	37	36.97
smallpox	virus	2	3	1	0	0	1	0	0	0	0	1	d	2	3	4	21	36.97
smallpox	virus	2	3	1	0	0	1	0	0	0	0	1	d	2	4.5	16	42	36.97
smallpox	virus	2	3	1	0	0	1	0	0	0	0	1	d	2	11	45	73	36.97
smallpox	virus	2	3	1	0	0	1	0	0	0	0	1	e	2	1.5	27	97	36.97
smallpox	virus	2	3	1	0	0	1	0	0	0	0	1	e	2	3.5	2	24	36.97
smallpox	virus	2	3	1	0	0	1	0	0	0	0	1	e	2	5.5	4	15	36.97
smallpox	virus	2	3	1	0	0	1	0	0	0	0	1	e	2	11.5	8	12	36.97
smallpox	virus	2	3	1	0	0	1	0	0	0	0	1	f	2	1	66	128	36.97
smallpox	virus	2	3	1	0	0	1	0	0	0	0	1	f	2	2	34	100	36.97
smallpox	virus	2	3	1	0	0	1	0	0	0	0	1	f	2	3	32	91	36.97
smallpox	virus	2	3	1	0	0	1	0	0	0	0	1	f	2	4	53	84	36.97
smallpox	virus	2	3	1	0	0	1	0	0	0	0	1	f	2	5	45	76	36.97
smallpox	virus	2	3	1	0	0	1	0	0	0	0	1	f	2	6	16	22	36.97
smallpox	virus	2	3	1	0	0	1	0	0	0	0	1	f	2	7	11	18	36.97
smallpox	virus	2	3	1	0	0	1	0	0	0	0	1	f	2	8	10	13	36.97
smallpox	virus	2	3	1	0	0	1	0	0	0	0	1	f	2	9	3	7	36.97
smallpox	virus	2	3	1	0	0	1	0	0	0	0	1	f	2	10	3	7	36.97
smallpox	virus	2	3	1	0	0	1	0	0	0	0	1	f	2	11	0	1	36.97
smallpox	virus	2	3	1	0	0	1	0	0	0	0	1	f	2	12	0	1	36.97
smallpox	virus	2	3	1	0	0	1	0	0	0	0	1	f	2	14.5	1	2	36.97
st louis encephalitis	virus	2	1	0	0	0	0	1	1	0	1	0	a	4	1.5	0	25	12.18
st louis encephalitis	virus	2	1	0	0	0	0	1	1	0	1	0	a	4	3.5	0	27	12.18
st louis encephalitis	virus	2	1	0	0	0	0	1	1	0	1	0	a	4	5.5	0	25	12.18
st louis encephalitis	virus	2	1	0	0	0	0	1	1	0	1	0	a	4	7.5	1	28	12.18
st louis encephalitis	virus	2	1	0	0	0	0	1	1	0	1	0	a	4	9.5	0	27	12.18
st louis encephalitis	virus	2	1	0	0	0	0	1	1	0	1	0	a	4	11.5	4	31	12.18
st louis encephalitis	virus	2	1	0	0	0	0	1	1	0	1	0	a	4	13.5	10	37	12.18
st louis encephalitis	virus	2	1	0	0	0	0	1	1	0	1	0	a	4	15.5	12	43	12.18
st louis encephalitis	virus	2	1	0	0	0	0	1	1	0	1	0	b	4	1.5	0	13	12.18
st louis encephalitis	virus	2	1	0	0	0	0	1	1	0	1	0	b	4	3.5	0	10	12.18
st louis encephalitis	virus	2	1	0	0	0	0	1	1	0	1	0	b	4	5.5	0	8	12.18
st louis encephalitis	virus	2	1	0	0	0	0	1	1	0	1	0	b	4	7.5	0	21	12.18
st louis encephalitis	virus	2	1	0	0	0	0	1	1	0	1	0	b	4	9.5	1	18	12.18
st louis encephalitis	virus	2	1	0	0	0	0	1	1	0	1	0	b	4	11.5	2	26	12.18
st louis encephalitis	virus	2	1	0	0	0	0	1	1	0	1	0	b	4	13.5	5	27	12.18
st louis encephalitis	virus	2	1	0	0	0	0	1	1	0	1	0	b	4	15.5	6	22	12.18
st louis encephalitis	virus	2	1	0	0	0	0	1	1	0	1	0	c	4	1	6	127	12.18
st louis encephalitis	virus	2	1	0	0	0	0	1	1	0	1	0	c	4	2	1	114	12.18
st louis encephalitis	virus	2	1	0	0	0	0	1	1	0	1	0	c	4	3	4	113	12.18
st louis encephalitis	virus	2	1	0	0	0	0	1	1	0	1	0	c	4	4	1	109	12.18
st louis encephalitis	virus	2	1	0	0	0	0	1	1	0	1	0	c	4	5.5	5	235	12.18
st louis encephalitis	virus	2	1	0	0	0	0	1	1	0	1	0	c	4	7.5	5	231	12.18
st louis encephalitis	virus	2	1	0	0	0	0	1	1	0	1	0	c	4	9.5	7	238	12.18
st louis encephalitis	virus	2	1	0	0	0	0	1	1	0	1	0	c	4	11.5	18	270	12.18
st louis encephalitis	virus	2	1	0	0	0	0	1	1	0	1	0	c	4	13.5	47	304	12.18
st louis encephalitis	virus	2	1	0	0	0	0	1	1	0	1	0	c	4	15.5	83	361	12.18
st louis encephalitis	virus	2	1	0	0	0	0	1	1	0	1	0	d	3	1.5	7	82	12.18
st louis encephalitis	virus	2	1	0	0	0	0	1	1	0	1	0	d	3	3.5	5	103	12.18
st louis encephalitis	virus	2	1	0	0	0	0	1	1	0	1	0	d	3	5.5	6	142	12.18
st louis encephalitis	virus	2	1	0	0	0	0	1	1	0	1	0	d	3	7.5	10	129	12.18
st louis encephalitis	virus	2	1	0	0	0	0	1	1	0	1	0	d	3	9.5	21	176	12.18
st louis encephalitis	virus	2	1	0	0	0	0	1	1	0	1	0	d	3	11.5	37	176	12.18
st louis encephalitis	virus	2	1	0	0	0	0	1	1	0	1	0	d	3	13.5	70	184	12.18
st louis encephalitis	virus	2	1	0	0	0	0	1	1	0	1	0	d	3	15.5	46	82	12.18
st louis encephalitis	virus	2	1	0	0	0	0	1	1	0	1	0	d	3	16	13	16	12.18
tuberculosis	bacterium	3	3	1	0	0	1	0	0	0	0	1	a	3	1	290	726	52.6
tuberculosis	bacterium	3	3	1	0	0	1	0	0	0	0	1	a	3	2	151	949	52.6
tuberculosis	bacterium	3	3	1	0	0	1	0	0	0	0	1	a	3	3	312	1477	52.6
tuberculosis	bacterium	3	3	1	0	0	1	0	0	0	0	1	a	3	4	1667	5795	52.6
tuberculosis	bacterium	3	3	1	0	0	1	0	0	0	0	1	a	3	5	2804	7487	52.6
tuberculosis	bacterium	3	3	1	0	0	1	0	0	0	0	1	a	3	6	2525	5769	52.6
tuberculosis	bacterium	3	3	1	0	0	1	0	0	0	0	1	a	3	7	1948	4074	52.6
tuberculosis	bacterium	3	3	1	0	0	1	0	0	0	0	1	a	3	8	1451	2924	52.6
tuberculosis	bacterium	3	3	1	0	0	1	0	0	0	0	1	a	3	9	1185	2244	52.6
tuberculosis	bacterium	3	3	1	0	0	1	0	0	0	0	1	a	3	10	1029	1784	52.6
tuberculosis	bacterium	3	3	1	0	0	1	0	0	0	0	1	a	3	11	915	1499	52.6
tuberculosis	bacterium	3	3	1	0	0	1	0	0	0	0	1	a	3	12	891	1311	52.6
tuberculosis	bacterium	3	3	1	0	0	1	0	0	0	0	1	a	3	13	842	1129	52.6
tuberculosis	bacterium	3	3	1	0	0	1	0	0	0	0	1	a	3	14	793	949	52.6
tuberculosis	bacterium	3	3	1	0	0	1	0	0	0	0	1	a	3	15	585	677	52.6
tuberculosis	bacterium	3	3	1	0	0	1	0	0	0	0	1	a	3	16	451	511	52.6
tuberculosis	bacterium	3	3	1	0	0	1	0	0	0	0	1	b	3	1	54	85	52.6
tuberculosis	bacterium	3	3	1	0	0	1	0	0	0	0	1	b	3	2	56	160	52.6
tuberculosis	bacterium	3	3	1	0	0	1	0	0	0	0	1	b	3	3	61	143	52.6
tuberculosis	bacterium	3	3	1	0	0	1	0	0	0	0	1	b	3	4	156	273	52.6
tuberculosis	bacterium	3	3	1	0	0	1	0	0	0	0	1	b	3	5	236	411	52.6
tuberculosis	bacterium	3	3	1	0	0	1	0	0	0	0	1	b	3	6	211	377	52.6
tuberculosis	bacterium	3	3	1	0	0	1	0	0	0	0	1	b	3	7	206	391	52.6
tuberculosis	bacterium	3	3	1	0	0	1	0	0	0	0	1	b	3	8	170	350	52.6
tuberculosis	bacterium	3	3	1	0	0	1	0	0	0	0	1	b	3	9	169	347	52.6
tuberculosis	bacterium	3	3	1	0	0	1	0	0	0	0	1	b	3	10	139	276	52.6
tuberculosis	bacterium	3	3	1	0	0	1	0	0	0	0	1	b	3	11	127	248	52.6
tuberculosis	bacterium	3	3	1	0	0	1	0	0	0	0	1	b	3	12	69	142	52.6
tuberculosis	bacterium	3	3	1	0	0	1	0	0	0	0	1	b	3	13	63	120	52.6
tuberculosis	bacterium	3	3	1	0	0	1	0	0	0	0	1	b	3	15	58	102	52.6
typhoid	bacterium	3	3	1	0	1	0	0	0	0	0	1	a	3	1.5	0	25	17.38
typhoid	bacterium	3	3	1	0	1	0	0	0	0	0	1	a	3	3.5	8	90	17.38
typhoid	bacterium	3	3	1	0	1	0	0	0	0	0	1	a	3	5.5	8	73	17.38
typhoid	bacterium	3	3	1	0	1	0	0	0	0	0	1	a	3	7.5	9	45	17.38
typhoid	bacterium	3	3	1	0	1	0	0	0	0	0	1	a	3	9.5	5	31	17.38
typhoid	bacterium	3	3	1	0	1	0	0	0	0	0	1	a	3	11.5	6	23	17.38
typhoid	bacterium	3	3	1	0	1	0	0	0	0	0	1	a	3	13.5	5	17	17.38
typhoid	bacterium	3	3	1	0	1	0	0	0	0	0	1	a	3	15.5	2	6	17.38
typhoid	bacterium	3	3	1	0	1	0	0	0	0	0	1	b	2.5	1	43	698	17.38
typhoid	bacterium	3	3	1	0	1	0	0	0	0	0	1	b	2.5	2	132	2015	17.38
typhoid	bacterium	3	3	1	0	1	0	0	0	0	0	1	b	2.5	3	186	2195	17.38
typhoid	bacterium	3	3	1	0	1	0	0	0	0	0	1	b	2.5	4	292	1836	17.38
typhoid	bacterium	3	3	1	0	1	0	0	0	0	0	1	b	2.5	5	373	1949	17.38
typhoid	bacterium	3	3	1	0	1	0	0	0	0	0	1	b	2.5	6	360	1525	17.38
typhoid	bacterium	3	3	1	0	1	0	0	0	0	0	1	b	2.5	7	213	949	17.38
typhoid	bacterium	3	3	1	0	1	0	0	0	0	0	1	b	2.5	8	157	561	17.38
typhoid	bacterium	3	3	1	0	1	0	0	0	0	0	1	b	2.5	9	89	349	17.38
typhoid	bacterium	3	3	1	0	1	0	0	0	0	0	1	b	2.5	13	106	372	17.38
typhoid	bacterium	3	3	1	0	1	0	0	0	0	0	1	c	2	1	0	4	17.38
typhoid	bacterium	3	3	1	0	1	0	0	0	0	0	1	c	2	2	15	103	17.38
typhoid	bacterium	3	3	1	0	1	0	0	0	0	0	1	c	2	3	32	250	17.38
typhoid	bacterium	3	3	1	0	1	0	0	0	0	0	1	c	2	4	84	519	17.38
typhoid	bacterium	3	3	1	0	1	0	0	0	0	0	1	c	2	5	82	404	17.38
typhoid	bacterium	3	3	1	0	1	0	0	0	0	0	1	c	2	6	46	240	17.38
typhoid	bacterium	3	3	1	0	1	0	0	0	0	0	1	c	2	7	30	100	17.38
typhoid	bacterium	3	3	1	0	1	0	0	0	0	0	1	c	2	8	14	60	17.38
typhoid	bacterium	3	3	1	0	1	0	0	0	0	0	1	c	2	9	8	46	17.38
typhoid	bacterium	3	3	1	0	1	0	0	0	0	0	1	c	2	10	5	20	17.38
typhoid	bacterium	3	3	1	0	1	0	0	0	0	0	1	c	2	13.5	12	26	17.38
typhoid	bacterium	3	3	1	0	1	0	0	0	0	0	1	d	3	1	0	44	17.38
typhoid	bacterium	3	3	1	0	1	0	0	0	0	0	1	d	3	2.5	3	150	17.38
typhoid	bacterium	3	3	1	0	1	0	0	0	0	0	1	d	3	4.5	6	96	17.38
typhoid	bacterium	3	3	1	0	1	0	0	0	0	0	1	d	3	6.5	1	57	17.38
typhoid	bacterium	3	3	1	0	1	0	0	0	0	0	1	d	3	8.5	2	39	17.38
typhoid	bacterium	3	3	1	0	1	0	0	0	0	0	1	d	3	10.5	3	27	17.38
typhoid	bacterium	3	3	1	0	1	0	0	0	0	0	1	d	3	14	8	27	17.38
typhoid	bacterium	3	3	1	0	1	0	0	0	0	0	1	e	3	1	63	747	17.38
typhoid	bacterium	3	3	1	0	1	0	0	0	0	0	1	e	3	2	102	2292	17.38
typhoid	bacterium	3	3	1	0	1	0	0	0	0	0	1	e	3	3	153	2375	17.38
typhoid	bacterium	3	3	1	0	1	0	0	0	0	0	1	e	3	4	240	2358	17.38
typhoid	bacterium	3	3	1	0	1	0	0	0	0	0	1	e	3	5	248	1993	17.38
typhoid	bacterium	3	3	1	0	1	0	0	0	0	0	1	e	3	6	218	1611	17.38
typhoid	bacterium	3	3	1	0	1	0	0	0	0	0	1	e	3	7	210	1279	17.38
typhoid	bacterium	3	3	1	0	1	0	0	0	0	0	1	e	3	8	161	1046	17.38
typhoid	bacterium	3	3	1	0	1	0	0	0	0	0	1	e	3	9	134	897	17.38
typhoid	bacterium	3	3	1	0	1	0	0	0	0	0	1	e	3	10	128	648	17.38
typhoid	bacterium	3	3	1	0	1	0	0	0	0	0	1	e	3	11	124	548	17.38
typhoid	bacterium	3	3	1	0	1	0	0	0	0	0	1	e	3	12	75	332	17.38
typhoid	bacterium	3	3	1	0	1	0	0	0	0	0	1	e	3	14.5	177	481	17.38
typhoid	bacterium	3	3	1	0	1	0	0	0	0	0	1	f	2	1	2	28	17.38
typhoid	bacterium	3	3	1	0	1	0	0	0	0	0	1	f	2	2	4	41	17.38
typhoid	bacterium	3	3	1	0	1	0	0	0	0	0	1	f	2	3.5	5	57	17.38
typhoid	bacterium	3	3	1	0	1	0	0	0	0	0	1	f	2	6.5	9	45	17.38
typhoid	bacterium	3	3	1	0	1	0	0	0	0	0	1	f	2	12.5	3	6	17.38
typhoid	bacterium	3	3	1	0	1	0	0	0	0	0	1	g	2	1	0	8	17.38
typhoid	bacterium	3	3	1	0	1	0	0	0	0	0	1	g	2	2.5	6	72	17.38
typhoid	bacterium	3	3	1	0	1	0	0	0	0	0	1	g	2	4.5	15	72	17.38
typhoid	bacterium	3	3	1	0	1	0	0	0	0	0	1	g	2	7.5	13	51	17.38
typhoid	bacterium	3	3	1	0	1	0	0	0	0	0	1	g	2	13	5	9	17.38
typhoid	bacterium	3	3	1	0	1	0	0	0	0	0	1	h	2	1	1	8	17.38
typhoid	bacterium	3	3	1	0	1	0	0	0	0	0	1	h	2	2	3	23	17.38
typhoid	bacterium	3	3	1	0	1	0	0	0	0	0	1	h	2	3	5	27	17.38
typhoid	bacterium	3	3	1	0	1	0	0	0	0	0	1	h	2	4.5	4	35	17.38
typhoid	bacterium	3	3	1	0	1	0	0	0	0	0	1	h	2	6.5	5	30	17.38
typhoid	bacterium	3	3	1	0	1	0	0	0	0	0	1	h	2	8.5	5	19	17.38
typhoid	bacterium	3	3	1	0	1	0	0	0	0	0	1	h	2	13	2	7	17.38
typhus	bacterium	2	2	1	0	0	0	1	0	0	1	1	a	2	1	3	17	35.14
typhus	bacterium	2	2	1	0	0	0	1	0	0	1	1	a	2	2	14	183	35.14
typhus	bacterium	2	2	1	0	0	0	1	0	0	1	1	a	2	3	18	363	35.14
typhus	bacterium	2	2	1	0	0	0	1	0	0	1	1	a	2	4	26	546	35.14
typhus	bacterium	2	2	1	0	0	0	1	0	0	1	1	a	2	5	47	495	35.14
typhus	bacterium	2	2	1	0	0	0	1	0	0	1	1	a	2	6	52	343	35.14
typhus	bacterium	2	2	1	0	0	0	1	0	0	1	1	a	2	7	55	323	35.14
typhus	bacterium	2	2	1	0	0	0	1	0	0	1	1	a	2	8	89	270	35.14
typhus	bacterium	2	2	1	0	0	0	1	0	0	1	1	a	2	9	87	292	35.14
typhus	bacterium	2	2	1	0	0	0	1	0	0	1	1	a	2	10	83	212	35.14
typhus	bacterium	2	2	1	0	0	0	1	0	0	1	1	a	2	11	78	150	35.14
typhus	bacterium	2	2	1	0	0	0	1	0	0	1	1	a	2	12	51	100	35.14
typhus	bacterium	2	2	1	0	0	0	1	0	0	1	1	a	2	13	49	88	35.14
typhus	bacterium	2	2	1	0	0	0	1	0	0	1	1	a	2	14	28	42	35.14
typhus	bacterium	2	2	1	0	0	0	1	0	0	1	1	a	2	15	17	24	35.14
typhus	bacterium	2	2	1	0	0	0	1	0	0	1	1	a	2	16	7	8	35.14
western equine encephalitis	virus	2	2	0	0	0	0	1	1	0	1	0	a	3	1	6	40	8.66
western equine encephalitis	virus	2	2	0	0	0	0	1	1	0	1	0	a	3	2	1	12	8.66
western equine encephalitis	virus	2	2	0	0	0	0	1	1	0	1	0	a	3	3	2	20	8.66
western equine encephalitis	virus	2	2	0	0	0	0	1	1	0	1	0	a	3	4	3	26	8.66
western equine encephalitis	virus	2	2	0	0	0	0	1	1	0	1	0	a	3	5.5	7	95	8.66
western equine encephalitis	virus	2	2	0	0	0	0	1	1	0	1	0	a	3	7.5	4	69	8.66
western equine encephalitis	virus	2	2	0	0	0	0	1	1	0	1	0	a	3	9.5	4	52	8.66
western equine encephalitis	virus	2	2	0	0	0	0	1	1	0	1	0	a	3	11.5	15	70	8.66
western equine encephalitis	virus	2	2	0	0	0	0	1	1	0	1	0	a	3	13.5	21	77	8.66
western equine encephalitis	virus	2	2	0	0	0	0	1	1	0	1	0	a	3	15.5	15	48	8.66
western equine encephalitis	virus	2	2	0	0	0	0	1	1	0	1	0	b	4	1	5	168	8.66
western equine encephalitis	virus	2	2	0	0	0	0	1	1	0	1	0	b	4	2	1	52	8.66
western equine encephalitis	virus	2	2	0	0	0	0	1	1	0	1	0	b	4	3	1	54	8.66
western equine encephalitis	virus	2	2	0	0	0	0	1	1	0	1	0	b	4	4	1	42	8.66
western equine encephalitis	virus	2	2	0	0	0	0	1	1	0	1	0	b	4	5	1	29	8.66
western equine encephalitis	virus	2	2	0	0	0	0	1	1	0	1	0	b	4	6	0	18	8.66
western equine encephalitis	virus	2	2	0	0	0	0	1	1	0	1	0	b	4	7	0	28	8.66
western equine encephalitis	virus	2	2	0	0	0	0	1	1	0	1	0	b	4	8	1	26	8.66
western equine encephalitis	virus	2	2	0	0	0	0	1	1	0	1	0	b	4	9	1	16	8.66
western equine encephalitis	virus	2	2	0	0	0	0	1	1	0	1	0	b	4	10	1	17	8.66
western equine encephalitis	virus	2	2	0	0	0	0	1	1	0	1	0	b	4	11	0	26	8.66
western equine encephalitis	virus	2	2	0	0	0	0	1	1	0	1	0	b	4	12	3	21	8.66
western equine encephalitis	virus	2	2	0	0	0	0	1	1	0	1	0	b	4	13	3	20	8.66
western equine encephalitis	virus	2	2	0	0	0	0	1	1	0	1	0	b	4	14	1	17	8.66
western equine encephalitis	virus	2	2	0	0	0	0	1	1	0	1	0	b	4	15.5	2	28	8.66
yellow fever	virus	1	1	1	0	0	0	1	0	0	1	1	a	2	1	12	20	37.19
yellow fever	virus	1	1	1	0	0	0	1	0	0	1	1	a	2	2	6	17	37.19
yellow fever	virus	1	1	1	0	0	0	1	0	0	1	1	a	2	3	7	25	37.19
yellow fever	virus	1	1	1	0	0	0	1	0	0	1	1	a	2	4	15	37	37.19
yellow fever	virus	1	1	1	0	0	0	1	0	0	1	1	a	2	5	13	25	37.19
yellow fever	virus	1	1	1	0	0	0	1	0	0	1	1	a	2	6	12	24	37.19
yellow fever	virus	1	1	1	0	0	0	1	0	0	1	1	a	2	7.5	21	32	37.19
yellow fever	virus	1	1	1	0	0	0	1	0	0	1	1	a	2	9.5	23	30	37.19
yellow fever	virus	1	1	1	0	0	0	1	0	0	1	1	a	2	13.5	21	39	37.19
yellow fever	virus	1	1	1	0	0	0	1	0	0	1	1	b	2	1	26	206	37.19
yellow fever	virus	1	1	1	0	0	0	1	0	0	1	1	b	2	2	20	233	37.19
yellow fever	virus	1	1	1	0	0	0	1	0	0	1	1	b	2	3.5	9	183	37.19
yellow fever	virus	1	1	1	0	0	0	1	0	0	1	1	b	2	6.5	39	232	37.19
yellow fever	virus	1	1	1	0	0	0	1	0	0	1	1	b	2	12.5	8	51	37.19

## Sheet: data on covid per sex
Series	Age	sex	Cases	Deaths
d	1.5	m	13	0
d	3.5	m	1	0
d	5.5	m	42	3
d	7.5	m	130	6
d	9.5	m	233	19
d	11.5	m	327	40
d	13.5	m	300	56
d	15.5	m	254	91
d	16	m	199	122
d	1.5	f	13	0
d	3.5	f	7	0
d	5.5	f	55	1
d	7.5	f	81	2
d	9.5	f	119	3
d	11.5	f	188	13
d	13.5	f	233	28
d	15.5	f	197	54
d	16	f	242	115
g	1.5	m	466	1
g	3.5	m	713	2
g	5.5	m	4353	14
g	7.5	m	8256	39
g	9.5	m	14171	127
g	11.5	m	18153	431
g	13.5	m	17758	1181
g	15.5	m	17852	3100
g	16	m	20644	5867
g	1.5	f	392	1
g	3.5	f	878	3
g	5.5	f	8950	9
g	7.5	f	13167	22
g	9.5	f	20622	71
g	11.5	f	24361	176
g	13.5	f	16420	488
g	15.5	f	14471	1444
g	16	f	34765	5842
